# Supplementary material for: Drug Repurposing of the Unithiol: Inhibition of Metallo-β-Lactamases for the Treatment of Carbapenem-Resistant Gram-Negative Bacterial Infections
Source: Int J Mol Sci. 2022 Feb 6;23(3):1834. doi: 10.3390/ijms23031834 (PMC8837113; doi:10.3390/ijms23031834)
Supplement: Supplementary file 1 [file ijms-23-01834-s001.zip]

Archive with 1 entries (1 files):
- ijms-1520122-supplementary.pdf
